# Supplementary material for: Drought stress reduces arbuscular mycorrhizal colonization of Poncirus trifoliata (L.) roots and plant growth promotion via lipid metabolism
Source: Front Plant Sci. 2024 Sep 20;15:1452202. doi: 10.3389/fpls.2024.1452202 (PMC11449747; doi:10.3389/fpls.2024.1452202)
Supplement: Supplementary file 3 [file Table2.xlsx]

## Sheet: NLs in roots
	Non-inoculation															AM fungal inoculation
	No drought stress					Medium drought stress					Severe drought stress					No drought stress							Medium drought stress					Severe drought stress
	1	2	3	Average	S.E.	1	2	3	Average	S.E.	1	2	3	Average	S.E.	1	2	3	4	5	Average	S.E.	1	2	3	Average	S.E.	1	2	3	4	Average	S.E.
Saturated FA
8:0 3OH	0	63.2114	36.2378	33.1497	18.3128	59.6723	60.6945	60.1856	60.1841	0.295094	36.9158	80.2583	57.533	51.9673	13.6025	45.1222	51.1631	21.8945	55.2228	49.8123	44.643	5.91137	95.5309	101.651	36.2393	56.7951	18.2646	67.6658	127.46	62.8286	114.267	75.6335	13.8078
10:0 iso	94.4953	89.2285	57.582	80.4353	11.5273	91.0124	94.158	92.5932	92.5879	0.908072	122.51	62.2354	94.4271	81.304	29.6719	69.037	68.8491	69.7459	67.0253	64.7018	67.8718	0.910786	61.731	62.6312	62.7181	51.1726	12.6119	72.4853	75.2655	64.4192	70.8511	59.3206	7.15006
12:0	181.266	172.728	123.038	159.011	18.1546	212.492	213.054	212.771	212.772	0.162381	175.931	167.932	188.124	172.905	33.227	181.03	179.206	185.679	145.745	149.707	168.274	8.47774	164.435	142.444	135.1	123.746	29.4988	123.958	133.511	158.066	126.492	126.361	14.7817
11:0 iso 3OH	0	60.5815	0	20.1938	20.1938	80.6304	83.7067	82.1765	82.1712	0.888056	56.5358	0	69.2222	56.9164	15.6504	57.3955	52.8776	59.2235	0	49.9025	43.8798	11.0923	79.6634	84.9123	59.4324	55.7961	13.3624	58.2196	62.1224	61.735	0	52.8048	10.6445
13:0 anteiso	262.52	0	0	87.5068	87.5068	0	0	0	0	0	0	0	0	0	0	0	257.53	273.955	0	0	106.297	65.1451	305.721	0	0	95.4326	56.3344	0	0	0	0	50.832	38.3804
14:0 anteiso	187.386	0	0	62.4619	62.4619	0	0	0	0	0	0	0	0	0	14.3189	0	134.72	127.479	145.312	186.435	118.789	31.4003	184.541	0	191.73	105.292	39.0388	209.166	0	0	174.817	100.51	34.5425
14:0	51.7618	62.46	0	38.0739	19.2858	72.8681	77.4742	75.232	75.1914	1.32982	62.1045	0	53.6974	52.2372	27.0911	48.1905	56.5772	59.6891	0	51.4366	43.1787	10.9768	67.0564	0	0	24.2424	13.3097	63.9066	0	52.4897	50.5392	30.1716	10.742
15:0 anteiso	0	154.131	84.2386	79.4564	44.5579	149.617	161.564	155.672	155.618	3.44893	137.045	225.662	138.992	140.953	22.7163	259.994	268.087	260.174	284.668	298.061	274.197	7.46609	326.261	300.851	315.427	244.841	59.9823	296.399	308.815	193.655	168.945	246.131	33.8161
16:0 iso	0	106.417	103.306	69.9076	34.9653	122.644	152.647	137.732	137.674	8.66136	149.504	77.63	129.495	114.498	21.2805	142.225	132.826	0	147.477	0	84.5056	34.579	0	172.042	0	58.2253	32.3916	72.3889	138.05	135.897	0	67.666	25.2117
16:0 anteiso	115.16	125.014	106.911	115.695	5.23272	161.358	167.797	164.642	164.599	1.85894	138.083	104.664	160.362	132.921	339.208	127.515	191.298	131.856	197.611	186.345	166.925	15.3227	161.066	193.769	183.516	144.12	32.7208	118.367	178.897	183.515	150.366	149.593	18.8547
16:0	1689.68	1786.92	908.316	1461.64	278.082	1771.35	1870.98	1821.48	1821.27	28.7631	1779.79	343.468	1723.8	1395.11	350.357	1303.85	668.188	622.312	706.96	470.239	754.31	143.139	482.545	580.086	492.371	490.49	99.5861	466.142	524.873	513.365	414.518	451.553	52.6656
16:0 iso 3OH	0	142.86	0	47.6199	47.6199	124.39	0	0	41.4634	41.4634	154.223	0	179.448	67.6235	33.9917	0	0	0	0	0	0	0	0	0	0	0	0	0	0	0	0	0	0
17:0 anteiso	337.655	177.33	91.9225	202.303	72.0274	180.569	201.26	190.973	190.934	5.97302	161.585	209.047	154.243	161.823	390.238	264.507	276.209	250.21	270.375	284.525	269.165	5.77934	286.593	271.143	299.771	226.49	55.4575	273.941	271.561	165.124	153.735	222.646	30.8908
18:0	1595.18	1857.83	1075.37	1509.46	229.908	2104.06	2139.65	2121.93	2121.88	10.2754	2041.42	808.685	2015.85	1670.47	376.236	1384.44	663.406	535.526	623.692	480.255	737.464	164.916	921.401	930.156	578.476	666.482	141.22	685.526	661.882	616.953	600.983	644.786	86.7101
17:0 iso 3OH	99.1097	255.663	183.371	179.381	45.2371	290.793	327.54	309.319	309.217	10.6078	255.213	223.127	256.889	247.838	48.8284	176.247	170.995	172.921	179.961	208.724	181.77	6.90906	263.661	270.145	215.986	187.694	48.0041	185.936	247.449	245.051	227.378	210.145	25.6295
17:0 2OH	0	0	100.46	33.4867	33.4867	140.982	104.226	122.493	122.567	10.6106	0	137.237	0	79.7644	175.554	95.9299	81.3015	123.01	0	0	60.0482	25.4115	152.589	157.188	106.302	100.308	25.7243	56.9665	117.437	125.259	106.18	105.328	15.9067
19:0 iso	569.279	759.757	929.375	752.804	104.009	766.231	651.052	708.338	708.54	33.2495	1396.88	0	919.34	647.954	1161.14	893.511	0	1239.41	815.348	797.899	749.233	203.615	0	833.937	709.904	499.338	166.663	589.425	875.765	576.691	467.367	524.343	109.177
Total	5183.5	5814.13	3800.13	4932.59	594.775	6328.66	6305.81	6255.54	6296.67	21.5972	6667.75	2439.95	6141.42	5057.17	1001.48	5049	3253.23	4133.08	3639.4	3278.04	3870.55	334.906	3552.79	4100.95	3386.97	3049.24	689.779	3340.49	3723.09	3155.05	2826.44	3091.64	368.984
Unsaturated FA
13:1 at 12-13	70.0188	70.0679	0	46.6956	23.3478	93.4381	109.787	101.66	101.628	4.71958	93.2511	70.2143	37.4421	76.5175	18.2202	0	65.8714	77.2885	84.1335	44.7588	54.4104	15.1523	0	114.842	78.9534	52.6717	20.9057	0	136.064	132.815	87.1199	69.2635	20.354
15:1 iso G	0	0	0	0	0	0	35.3812	0	11.7937	11.7937	0	0	0	7.37108	8.49471	0	0	0	0	0	0	0	0	57.9754	0	11.5951	11.5951	48.195	40.4694	62.928	0	25.862	9.93813
16:1 w5c	0	0	0	0	0	45.5062	48.4214	45.2356	46.3877	1.01982	33.5062	0	39.7251	32.4753	85.0137	180.94	550.071	432.257	558.941	201.415	384.725	82.1829	152.045	347.409	155.201	224.313	59.6174	220.348	146.749	156.574	69.8885	170.238	32.849
17:1 anteiso w9c	271.649	251.437	124.745	215.944	45.971	195.803	215.259	205.634	205.565	5.61676	241.245	837.784	300.359	275.908	73.3517	361.7	829.167	894.591	911.609	866.12	772.637	103.68	820.436	874.065	886.945	691.552	148.369	818.544	909.521	905.845	779.362	759.404	90.5323
18:1 iso H	67.1097	126.798	124.935	106.281	19.593	286.039	231.943	258.875	258.952	15.6161	195.469	163.051	192.142	200.261	197.329	122.642	140.225	146.569	152.133	129.133	138.14	5.44294	0	0	162.352	61.1871	36.5727	0	0	239.385	185.118	76.0683	35.5909
18:1 w9c	963.912	1019.37	542.049	841.775	150.716	1159	1135.36	1147.09	1147.15	6.82414	1089.75	149.722	1103.26	867.272	230.995	736.846	154.301	169.197	174.439	137.254	274.408	115.791	232.469	241.546	168.537	206.55	28.4459	151.911	206.791	202.304	194.648	181.467	24.1074
18:1 w5c	0	0	0	0	0	0	0		0	0	0	0	0	0	60.6719	0	0	154.949	148.777	173.17	95.3792	39.1444	0	0	139.932	54.8911	27.5184	0	153.462	230.04	250.674	95.1687	38.0658
18:1 2OH	117.868	67.2501	83.7643	89.6276	14.9034	283.613	170.673	226.853	227.047	32.6031	257.101	423.539	317.253	242.335	48.764	149.986	117.666	140.982	108.172	69.3943	117.24	14.1556	195.192	155.414	36.5292	103.706	34.4663	160.682	182.396	349.534	431.653	183.286	50.1377
18:3 w6c (6,9,12)	131.511	184.374	173.884	163.257	16.1591	362.788	387.083	375.002	374.958	7.01348	334.968	256.076	268.578	295.808	68.6179	192.221	0	229.631	0	223.163	129.003	53.0434	351.693	437.975	242.368	242.816	70.3237	215.046	298.887	316.827	357.432	281.485	39.8135
20:1 w9c	0	64.902	0	21.634	21.634	0	0		0	0	63.8978	46.6531	50.6838	23.0335	480.627	0	0	0	0	0	0	0	94.4441	0	66.487	32.1862	20.1996	0	95.2165	69.9862	0	42.0577	15.1356
Total	1622.07	1784.19	1049.38	1485.21	222.887	2426.19	2333.91	2360.36	2373.48	27.4352	2309.19	1947.04	2309.45	2010.88	332.62	1744.34	1857.3	2245.46	2138.2	1844.41	1965.94	95.7835	1846.28	2229.23	1937.3	1614.91	385.086	1614.73	2169.56	2666.24	2355.9	1868.8	247.457

## Sheet: PLs in roots
	Non-inoculation															AM fungal inoculation
	No drought stress					Medium drought stress					Severe drougt stress					No drought stress							Medium drought stress					Severe drought stress
	1	2	3	Average	S.E.	1	2	3	Average	S.E.	1	2	3	Average	S.E.	1	2	3	4	5	Average	S.E.	1	2	3	Average	S.E.	1	2	3	4	Average	S.E.
Saturated FA
8:0 3OH	0	9.79277	8.77373	6.18884	3.10837	0	7.86946	0	2.62315	2.62315	8.52145	9.14834	7.32531	8.3317	0.534749	9.4872	0	0	9.63659	8.98031	5.62082	2.29727	9.61528	9.93828	7.77685	9.11013	0.673133	0	10.2813	7.99966	9.52291	6.95098	2.36506
10:0 iso	0	13.9585	14.0911	9.34989	4.6751	13.4945	13.7918	13.6408	13.6424	0.0858374	13.6582	14.3209	14.3877	14.1223	0.232821	15.1575	14.0185	0	15.4464	14.3257	11.7896	2.95896	14.9393	14.8798	14.5793	14.7995	0.111398	0	14.9982	13.8331	15.4343	11.0664	3.70425
12:0	18.9469	17.2082	13.4075	16.5209	1.63561	14.6338	12.3518	13.5111	13.4989	0.658775	8.95947	12.8604	12.9602	11.5934	1.31725	12.6618	8.53479	14.7335	17.6381	9.91333	12.6963	1.63762	10.2207	11.8927	10.5195	10.8776	0.51483	8.26952	12.9714	9.7288	7.42753	9.59932	1.22042
13:0 anteiso	55.4563	0	72.3738	42.61	21.8576	81.0259	0	0	27.0086	27.0086	64.2095	71.8074	0	45.339	22.7753	0	78.6066	81.3321	66.7255	55.3786	56.4086	14.8381	0	0	61.9261	20.642	20.642	62.4542	0	0	0	15.6136	15.6136
14:0 anteiso	58.9482	0	65.0244	41.3242	20.7364	66.9225	58.2097	62.6359	62.5893	2.51529	57.1614	64.2007	65.8714	62.4112	2.66882	62.9422	67.062	71.7811	63.4901	56.2144	64.298	2.5639	61.6802	60.736	63.4598	61.9587	0.79853	65.7325	0	0	50.2551	28.9969	17.0369
14:0	0	13.1515	13.3885	8.84668	4.42387	11.9231	10.9523	11.4455	11.4403	0.280243	10.4726	11.8868	12.3779	11.5791	0.571111	15.3594	13.9154	16.6397	14.7854	14.5201	15.044	0.461563	21.118	16.0229	22.6449	19.9286	2.00196	18.7492	21.484	15.4293	10.9369	16.6498	2.27126
15:0	14.3393	13.217	19.0287	15.5283	1.77994	20.5069	14.6842	17.6422	17.6111	1.68093	17.5606	16.5725	16.0218	16.7183	0.450154	20.8461	26.697	35.7019	31.432	30.1482	28.965	2.48929	23.9848	40.8225	33.9222	32.9098	4.88693	42.2869	43.2443	29.8705	21.2434	34.1613	5.27422
15:0 iso	0	0	14.319	4.77301	4.77301	18.248	14.0352	16.1754	16.1529	1.21618	11.946	21.6234	17.6559	17.0751	2.80868	39.5086	23.5634	13.2641	0	24.2585	20.1189	6.54492	21.4385	22.4948	42.4389	28.7907	6.83087	23.5193	39.6514	18.9066	12.0101	23.5218	5.87354
15:0 anteiso	64.9401	76.9681	71.8041	71.2374	3.48373	74.6224	67.3569	71.0478	71.0091	2.09747	68.1517	73.6939	74.6054	72.1503	2.01656	84.9994	82.3174	80.7364	77.3362	81.9114	81.4602	1.2449	81.0176	83.6549	101.767	88.813	6.52139	89.8596	104.048	84.3099	65.4508	85.9171	7.98813
16:0 iso	22.4801	23.1188	29.8535	25.1508	2.35857	42.8013	40.1991	41.5211	41.5072	0.751218	29.5663	46.1271	26.2208	33.9714	6.1541	64.0982	66.4435	63.3223	64.8817	69.8404	65.7172	1.15289	45.815	40.8225	76.8663	54.5013	11.275	66.7823	82.7483	56.2636	42.8275	62.1554	8.43482
16:0 anteiso	65.7459	66.0412	65.0054	65.5975	0.308089	76.1546	66.1805	71.2474	71.1942	2.87937	68.9083	72.6593	66.1156	69.2277	1.89576	68.0252	71.8241	73.7668	68.8651	71.2011	70.7365	1.03524	71.4558	78.1049	76.8663	75.4757	2.04151	88.4599	80.1871	75.2842	56.6094	75.1352	6.74721
16:0	1074.48	951.818	1410.06	1145.45	136.962	1415.1	1104.93	1262.5	1260.84	89.5413	1228.38	1187.4	1205.58	1207.12	11.8565	1338.67	1518.45	2162.29	2414.09	2081.76	1903.05	203.316	1714.24	2617.23	1834.33	2055.27	283.113	2032.68	2034.25	1639.82	1297.86	1751.15	177.312
16:0 2OH	0	20.6979	0	6.89929	6.89929	0	0	0	0	0	0	0	22.2201	7.4067	7.4067	0	29.8305	15.8852	18.1425	31.5283	19.0773	5.68184	0	0	0	0	0	10.2955	0	0	8.82445	4.77998	2.77601
17:0 iso	21.8189	45.845	51.8828	39.8489	9.18195	65.4689	57.5809	61.5881	61.546	2.27718	52.8808	21.7248	53.625	42.7435	10.5116	36.1321	26.4496	23.1129	24.5785	25.0943	27.0735	2.32675	22.311	26.164	44.7304	31.0685	6.92092	23.4272	29.0752	55.9216	52.2823	40.1766	8.15596
17:0 anteiso	103.867	128.44	159.162	130.49	15.995	165.509	140.981	153.441	153.31	7.08092	149.544	106.251	146.45	134.081	13.944	112.36	136.928	149.46	162.187	163.648	144.916	9.46972	131.302	193.105	185.778	170.062	19.495	198.395	193.116	186.766	146.949	181.307	11.6965
17:0 cyclo	22.7693	36.7065	34.1264	31.2008	4.281	42.0942	34.0537	38.1383	38.0954	2.3212	34.8822	22.3739	45.8677	34.3746	6.78683	29.8562	29.8305	26.0517	52.8621	63.9507	40.5102	7.54532	27.546	25.2421	44.7665	32.5182	6.16015	45.8967	29.1489	49.062	41.4817	41.3974	4.36867
17:0	76.986	66.0848	106.196	83.0891	11.9745	130.525	104.899	117.917	117.781	7.398	87.8426	76.0672	89.6881	84.5326	4.26613	54.1156	57.146	74.6405	73.5442	67.469	65.383	4.19202	93.286	93.7407	73.0591	86.6952	6.81935	109.253	94.1351	105.497	82.8442	97.9324	5.96836
18:0 iso	80.4985	86.2593	128.017	98.2582	14.9719	124.731	110.74	117.848	117.773	4.03888	102.596	74.3024	93.1817	90.0267	8.31858	74.5947	115.158	136.751	168.971	157.894	130.674	16.7782	119.764	172.417	144.151	145.444	15.2135	143.031	145.818	129.097	82.6909	125.159	14.621
18:0	286.022	256.662	287.748	276.811	10.0865	320.882	269.894	295.797	295.524	14.7197	282.164	279.968	272.182	278.104	3.02826	249.512	220.09	324.514	322.565	274.813	278.299	20.4015	287.176	336.408	262.428	295.337	21.7425	297.003	285.593	257.832	230.696	267.781	14.8476
17:0 iso 3OH	16.4468	0	61.8149	26.0873	18.484	72.7367	82.8321	77.7036	77.7575	2.91442	75.7374	35.5386	0	37.092	21.8773	30.9389	0	39.3357	38.3202	49.4695	31.6129	8.43598	23.6821	49.2304	20.8225	31.245	9.03053	297.003	40.9411	0	0	84.486	71.4932
19:0 cyclo w8c	23.3065	26.4776	22.9978	24.2606	1.11204	27.9318	25.3729	26.6729	26.6592	0.738729	20.6864	22.4145	32.3628	25.1546	3.63849	50.0051	31.0468	25.3766	57.4542	80.3174	48.84	9.8324	25.5517	26.5144	50.8833	34.3165	8.28809	47.407	34.308	35.3809	27.734	36.2075	4.09797
20:0	18.0584	26.0632	30.4422	24.8546	3.6256	25.9872	10.5467	26.4035	20.9791	5.2176	24.0512	24.3821	22.5018	23.645	0.57952	28.0762	28.0576	40.4278	43.3125	43.4437	36.6636	3.55072	32.2468	51.5721	63.2613	49.0267	9.04313	32.7281	35.3951	35.5519	23.9691	31.9111	2.72544
Total	2025.11	1878.51	2679.52	2194.38	246.235	2811.3	2247.46	2496.87	2518.54	163.125	2417.88	2265.32	2297.2	2326.8	46.4616	2397.34	2645.97	3469.12	3806.26	3476.08	3158.96	270.091	2838.39	3971	3236.97	3348.79	331.7	3703.23	3331.4	2806.55	2287.05	3032.06	309.027
Unsaturated FA
12:1 3OH	0	10.9487	9.83722	6.92864	3.47915	0	0	0	0	0	0	0	0	0	0	0	0	8.8957	0	0	1.77914	1.77914	0	0	0	0	0	0	8.86259	8.96874	0	4.45783	2.57382
14:1 w5c	13.7401	0	21.6875	11.8092	6.33463	21.5283	19.9982	20.7755	20.7673	0.441744	20.786	21.4611	20.2291	20.8254	0.356182	18.0752	18.3271	21.3457	21.1866	18.1161	19.4101	0.759326	20.014	19.9688	20.1368	20.0399	0.0502031	21.8065	0	0	0	5.45162	5.45162
15:1 iso G	0	21.1123	0	7.03742	7.03742	0	12.0881	0	4.02938	4.02938	0	0	0	0	0	16.0934	0	0	0	0	3.21867	3.21867	16.4172	16.2995	0	10.9056	5.45289	0	19.9178	16.8734	13.5774	12.5921	4.39249
16:1 w5c	0	0	0	0	0	0	0	0	0	0	10.2337	9.14834	0	6.46068	3.2455	68.5574	120.868	103.015	159.091	71.065	104.519	16.8227	49.216	125.307	52.3088	75.6106	24.8643	59.1759	39.854	50.6962	18.1089	41.9587	8.8789
17:1 anteiso w9c	83.887	123.882	133.752	113.84	15.2453	151.484	123.356	137.645	137.495	8.12029	160.096	117.346	173.347	150.263	16.897	115.681	120.6	134.011	132.686	105.509	121.698	5.34713	120.69	124.883	102.795	116.123	6.77279	114.374	111.142	138.597	137.222	125.334	7.29608
17:1 w8c	26.3025	46.4557	58.3776	43.7119	9.36037	73.3457	63.3208	68.4135	68.36	2.89406	63.2937	27.3233	62.4529	51.0233	11.8525	25.2319	28.6554	34.0737	33.7976	31.0812	30.568	1.66005	36.7695	48.2163	34.9327	39.9728	4.15571	48.4568	43.6312	68.2156	57.6996	54.5008	5.42376
18:1 w9c	534.335	490.118	774.823	599.759	88.4579	723.007	623.046	673.827	673.293	28.8573	429.557	465.247	472.727	455.843	13.3195	565.947	527.446	664.834	765.535	0	504.752	132.791	119.764	999.193	689.758	602.905	257.557	870.988	957.363	633.74	573.419	758.878	92.2043
20:1 w9c	37.2946	47.8952	0	28.3966	14.5243	0	30.0581	0	10.0194	10.0194	30.1038	22.8607	27.8737	26.9461	2.14173	31.3059	36.3244	47.6555	0	59.7327	35.0037	10.0306	48.2544	75.0441	63.2613	62.1866	7.75217	51.33	54.2995	45.3377	24.9401	43.9768	6.61358
20:4 w6,9,12,15c	0	0	0	0	0	0	0	0	0	0	0	0	0	0	0	20.7177	39.1487	28.7124	47.8872	27.3491	32.763	4.79753	14.8681	48.5667	18.9459	27.4602	10.6187	24.7717	23.1975	18.2795	10.3406	19.1473	3.24486
Total	695.56	740.412	998.478	811.483	94.3895	969.365	871.867	900.661	913.964	28.9204	714.07	663.387	756.629	711.362	26.9508	861.61	891.37	1042.54	1160.18	312.853	853.712	145.532	425.992	1457.48	982.138	955.203	298.069	1190.9	1258.27	980.709	835.307	1066.3	97.0656
